# Supplementary material for: Circulating Microparticles Are Differentially Increased in Lowlanders and Highlanders with High Altitude Induced Pulmonary Hypertension during the Cold Season
Source: Cells. 2022 Sep 20;11(19):2932. doi: 10.3390/cells11192932 (PMC9563667; doi:10.3390/cells11192932)
Supplement: Supplementary file 1 [file cells-11-02932-s001.zip]

Archive with 1 entries (1 files):
- cells-1897473-supplementary.pdf
